# Supplementary material for: A Practical Method for Amino Acid Analysis by LC-MS Using Precolumn Derivatization with Urea
Source: Int J Mol Sci. 2023 Apr 15;24(8):7332. doi: 10.3390/ijms24087332 (PMC10138926; doi:10.3390/ijms24087332)
Supplement: Supplementary file 1 [file ijms-24-07332-s001.zip]

Archive with 1 entries (1 files):
- ijms-2270298-supplementary.pdf
